# Supplementary material for: Vertical Transfer of Metabolites Detectable from Newborn’s Dried Blood Spot Samples Using UPLC-MS: A Chemometric Study
Source: Metabolites. 2022 Jan 20;12(2):94. doi: 10.3390/metabo12020094 (PMC8879569; doi:10.3390/metabo12020094)
Supplement: Supplementary file 1 [file metabolites-12-00094-s001.zip]

Archive with 1 entries (1 files):
- metabolites-1546884-supplementary.pdf
